# Supplementary material for: Adenosine Receptor Agonists Increase the Inhibition of Platelet Function by P2Y12 Antagonists in a cAMP- and Calcium-Dependent Manner
Source: Pharmaceuticals (Basel). 2020 Jul 31;13(8):177. doi: 10.3390/ph13080177 (PMC7464091; doi:10.3390/ph13080177)
Supplement: Supplementary file 1 [file pharmaceuticals-13-00177-s001.zip]

Archive with 1 entries (1 files):
- pharmaceuticals-868524-supplementary.rar
